# Supplementary material for: Template-based intervention in Boolean network models of biological systems
Source: EURASIP J Bioinform Syst Biol. 2014 Jul 19;2014:11. doi: 10.1186/s13637-014-0011-4 (PMC5270454; doi:10.1186/s13637-014-0011-4)
Supplement: Supplementary file 2 — Additional file 2:P value matrices for template simulation study. This supplement contains pairwise P value matrices for sampled networks in the simulation study for template interventions. These values support the information communicated in Figures 4A,B. (XLSX 22 KB) [file 13637_2014_11_MOESM2_ESM.xlsx]

## Sheet: README
Template-Based Intervention in Boolean Network Models of Biological Systems
Michael Verdicchio and Seungchan Kim
Additional File 2
The sheets in this XLSX file reflect pariwise p-value matrices between the various intervention methods used for the template simulation study over Boolean networks of various sizes with sampled state spaces. Interpretation of these results can be found in the main manuscript and in Figures 4A and 4B.

## Sheet: 10S
	POP	POW	HPP	K1T	K2T	K3T	K4T	K1F	K2F	K3F	K4F
POP	1	0.237252	0.0711729	0.0336097	0.000167153	3.43245e-08	5.01512e-18	0.166871	9.57878e-13	4.08233e-11	1.27145e-07
POW	0.237252	1	0.531671	0.342999	8.98643e-07	3.12345e-11	2.42579e-22	0.0105659	1.83385e-16	1.29605e-14	1.46089e-10
HPP	0.0711729	0.531671	1	0.74647	3.60146e-08	5.1623e-13	9.56026e-25	0.00151398	1.4101e-18	1.27615e-16	2.70971e-12
K1T	0.0336097	0.342999	0.74647	1	6.09786e-09	5.62993e-14	5.15116e-26	0.000487323	1.05459e-19	1.07788e-17	3.12871e-13
K2T	0.000167153	8.98643e-07	3.60146e-08	6.09786e-09	1	0.0729028	4.61921e-07	0.016472	0.000531392	0.00361145	0.120636
K3T	3.43245e-08	3.12345e-11	5.1623e-13	5.62993e-14	0.0729028	1	0.00106724	2.9983e-05	0.0930073	0.261951	0.80884
K4T	5.01512e-18	2.42579e-22	9.56026e-25	5.15116e-26	4.61921e-07	0.00106724	1	1.83465e-13	0.109727	0.0310303	0.00044497
K1F	0.166871	0.0105659	0.00151398	0.000487323	0.016472	2.9983e-05	1.83465e-13	1	5.98862e-09	1.34185e-07	8.30423e-05
K2F	9.57878e-13	1.83385e-16	1.4101e-18	1.05459e-19	0.000531392	0.0930073	0.109727	5.98862e-09	1	0.576298	0.0547282
K3F	4.08233e-11	1.29605e-14	1.27615e-16	1.07788e-17	0.00361145	0.261951	0.0310303	1.34185e-07	0.576298	1	0.172754
K4F	1.27145e-07	1.46089e-10	2.70971e-12	3.12871e-13	0.120636	0.80884	0.00044497	8.30423e-05	0.0547282	0.172754	1

## Sheet: 12S
	POP	POW	HPP	K1T	K2T	K3T	K4T	K1F	K2F	K3F	K4F
POP	1	0.32667	0.283417	0.0119927	0.0470676	0.0565887	1.47291e-07	0.00276639	8.97504e-14	1.22635e-20	2.58228e-19
POW	0.32667	1	0.92669	0.123776	0.00309822	0.00398769	5.74679e-10	7.59253e-05	5.78845e-17	1.90609e-24	5.12743e-23
HPP	0.283417	0.92669	1	0.147744	0.00229991	0.00297926	3.28817e-10	5.19455e-05	2.81458e-17	8.15721e-25	2.24295e-23
K1T	0.0119927	0.123776	0.147744	1	8.14321e-06	1.16488e-05	2.28058e-14	5.27422e-08	1.76414e-22	7.89327e-31	2.98862e-29
K2T	0.0470676	0.00309822	0.00229991	8.14321e-06	1	0.936552	0.000942881	0.310505	2.89839e-08	9.47566e-14	1.15077e-12
K3T	0.0565887	0.00398769	0.00297926	1.16488e-05	0.936552	1	0.000709785	0.274099	1.85625e-08	5.31176e-14	6.60231e-13
K4T	1.47291e-07	5.74679e-10	3.28817e-10	2.28058e-14	0.000942881	0.000709785	1	0.0214454	0.0230567	2.49173e-05	0.000108728
K1F	0.00276639	7.59253e-05	5.19455e-05	5.27422e-08	0.310505	0.274099	0.0214454	1	5.24298e-06	9.68664e-11	8.69154e-10
K2F	8.97504e-14	5.78845e-17	2.81458e-17	1.76414e-22	2.89839e-08	1.85625e-08	0.0230567	5.24298e-06	1	0.0505952	0.108112
K3F	1.22635e-20	1.90609e-24	8.15721e-25	7.89327e-31	9.47566e-14	5.31176e-14	2.49173e-05	9.68664e-11	0.0505952	1	0.727219
K4F	2.58228e-19	5.12743e-23	2.24295e-23	2.98862e-29	1.15077e-12	6.60231e-13	0.000108728	8.69154e-10	0.108112	0.727219	1

## Sheet: 18S
	POP	POW	HPP	K1T	K2T	K3T	K4T	K1F	K2F	K3F	K4F
POP	1	0.0626041	0.0448572	0.103137	1	2.75254e-05	3.42988e-07	3.00104e-18	3.3002e-34	5.21393e-43	7.38162e-42
POW	0.0626041	1	0.88191	0.000766395	0.0626041	0.0142642	0.000632809	3.43132e-13	6.56351e-28	2.94323e-36	3.68272e-35
HPP	0.0448572	0.88191	1	0.00047116	0.0448572	0.0210881	0.00105108	8.53719e-13	2.18291e-27	1.08836e-35	1.34485e-34
K1T	0.103137	0.000766395	0.00047116	1	0.103137	3.87887e-08	2.48173e-10	2.94121e-22	8.25263e-39	7.78892e-48	1.17276e-46
K2T	1	0.0626041	0.0448572	0.103137	1	2.75254e-05	3.42988e-07	3.00104e-18	3.3002e-34	5.21393e-43	7.38162e-42
K3T	2.75254e-05	0.0142642	0.0210881	3.87887e-08	2.75254e-05	1	0.317782	4.02092e-07	3.15611e-19	1.32486e-26	1.27193e-25
K4T	3.42988e-07	0.000632809	0.00105108	2.48173e-10	3.42988e-07	0.317782	1	3.89404e-05	6.51592e-16	8.8724e-23	7.40421e-22
K1F	3.00104e-18	3.43132e-13	8.53719e-13	2.94121e-22	3.00104e-18	4.02092e-07	3.89404e-05	1	3.61578e-05	2.32801e-09	9.22922e-09
K2F	3.3002e-34	6.56351e-28	2.18291e-27	8.25263e-39	3.3002e-34	3.15611e-19	6.51592e-16	3.61578e-05	1	0.0600548	0.0998082
K3F	5.21393e-43	2.94323e-36	1.08836e-35	7.78892e-48	5.21393e-43	1.32486e-26	8.8724e-23	2.32801e-09	0.0600548	1	0.814081
K4F	7.38162e-42	3.68272e-35	1.34485e-34	1.17276e-46	7.38162e-42	1.27193e-25	7.40421e-22	9.22922e-09	0.0998082	0.814081	1

## Sheet: 20S
	POP	POW	HPP	K1T	K2T	K3T	K4T	K1F	K2F	K3F	K4F
POP	1	0.426024	0.426024	0.00241254	0.923296	7.30853e-05	1.32023e-11	4.92418e-20	1.27735e-47	8.11027e-64	3.11291e-70
POW	0.426024	1	1	0.0240809	0.37233	2.22032e-06	6.55993e-14	6.08894e-23	1.19311e-51	2.93273e-68	8.23375e-75
HPP	0.426024	1	1	0.0240809	0.37233	2.22032e-06	6.55993e-14	6.08894e-23	1.19311e-51	2.93273e-68	8.23375e-75
K1T	0.00241254	0.0240809	0.0240809	1	0.00176237	9.43743e-12	3.54325e-21	1.29164e-31	7.05115e-63	2.03354e-80	2.82136e-87
K2T	0.923296	0.37233	0.37233	0.00176237	1	0.000107713	2.44039e-11	1.08552e-19	3.9164e-47	2.80849e-63	1.12212e-69
K3T	7.30853e-05	2.22032e-06	2.22032e-06	9.43743e-12	0.000107713	1	0.0037511	6.16307e-08	2.38061e-28	8.00198e-42	2.47252e-47
K4T	1.32023e-11	6.55993e-14	6.55993e-14	3.54325e-21	2.44039e-11	0.0037511	1	0.010839	9.29394e-17	1.14522e-27	2.61174e-32
K1F	4.92418e-20	6.08894e-23	6.08894e-23	1.29164e-31	1.08552e-19	6.16307e-08	0.010839	1	5.42013e-09	2.34043e-17	4.02688e-21
K2F	1.27735e-47	1.19311e-51	1.19311e-51	7.05115e-63	3.9164e-47	2.38061e-28	9.29394e-17	5.42013e-09	1	0.00675159	0.000214968
K3F	8.11027e-64	2.93273e-68	2.93273e-68	2.03354e-80	2.80849e-63	8.00198e-42	1.14522e-27	2.34043e-17	0.00675159	1	0.318357
K4F	3.11291e-70	8.23375e-75	8.23375e-75	2.82136e-87	1.12212e-69	2.47252e-47	2.61174e-32	4.02688e-21	0.000214968	0.318357	1

## Sheet: 25S
	POP	POW	HPP	K1T	K2T	K3T	K4T	K1F	K2F	K3F	K4F
POP	1	0.653516	0.823633	0.0214913	0.715273	0.00656115	3.91436e-12	3.77801e-71	3.35106e-122	1.166e-145	1.57738e-155
POW	0.653516	1	0.821165	0.063745	0.415961	0.0015689	1.80395e-13	6.46892e-74	1.65714e-125	3.79762e-149	4.39173e-159
HPP	0.823633	0.821165	1	0.0376775	0.556814	0.00329639	8.65055e-13	1.60006e-72	7.60075e-124	2.14376e-147	2.68019e-157
K1T	0.0214913	0.063745	0.0376775	1	0.00781387	6.74521e-07	1.31479e-19	2.66562e-85	7.74946e-139	3.93762e-163	2.58553e-173
K2T	0.715273	0.415961	0.556814	0.00781387	1	0.0184327	4.27745e-11	6.63365e-69	1.69078e-119	8.39103e-143	1.29708e-152
K3T	0.00656115	0.0015689	0.00329639	6.74521e-07	0.0184327	1	1.67697e-05	1.22976e-54	7.89865e-102	5.51808e-124	2.3044e-133
K4T	3.91436e-12	1.80395e-13	8.65055e-13	1.31479e-19	4.27745e-11	1.67697e-05	1	2.74563e-31	1.92996e-70	7.77386e-90	3.57765e-98
K1F	3.77801e-71	6.46892e-74	1.60006e-72	2.66562e-85	6.63365e-69	1.22976e-54	2.74563e-31	1	1.11663e-10	2.89786e-19	1.94992e-23
K2F	3.35106e-122	1.65714e-125	7.60075e-124	7.74946e-139	1.69078e-119	7.89865e-102	1.92996e-70	1.11663e-10	1	0.0107001	0.000354234
K3F	1.166e-145	3.79762e-149	2.14376e-147	3.93762e-163	8.39103e-143	5.51808e-124	7.77386e-90	2.89786e-19	0.0107001	1	0.306946
K4F	1.57738e-155	4.39173e-159	2.68019e-157	2.58553e-173	1.29708e-152	2.3044e-133	3.57765e-98	1.94992e-23	0.000354234	0.306946	1

## Sheet: 40S
	POP	POW	HPP	K1T	K2T	K3T	K1F	K2F	K3F
POP	1	0.00280915	0.0587851	1.6216e-10	1.6216e-10	0.0190259	3.41418e-06	3.69724e-19	4.91746e-22
POW	0.00280915	1	0.255437	2.79471e-05	2.79471e-05	0.500949	2.63912e-13	1.44994e-29	6.71069e-33
HPP	0.0587851	0.255437	1	5.39753e-07	5.39753e-07	0.640429	1.89506e-10	1.06811e-25	6.80369e-29
K1T	1.6216e-10	2.79471e-05	5.39753e-07	1	1	2.94861e-06	4.02955e-23	4.84641e-41	1.29838e-44
K2T	1.6216e-10	2.79471e-05	5.39753e-07	1	1	2.94861e-06	4.02955e-23	4.84641e-41	1.29838e-44
K3T	0.0190259	0.500949	0.640429	2.94861e-06	2.94861e-06	1	1.32439e-11	2.65964e-27	1.47011e-30
K1F	3.41418e-06	2.63912e-13	1.89506e-10	4.02955e-23	4.02955e-23	1.32439e-11	1	5.09514e-06	1.04961e-07
K2F	3.69724e-19	1.44994e-29	1.06811e-25	4.84641e-41	4.84641e-41	2.65964e-27	5.09514e-06	1	0.438323
K3F	4.91746e-22	6.71069e-33	6.80369e-29	1.29838e-44	1.29838e-44	1.47011e-30	1.04961e-07	0.438323	1
